# Supplementary material for: Spectrum of Mesenchymal–Epithelial Transition Aberrations and Potential Clinical Implications: Insights From Integrative Pancancer Analysis
Source: Front Oncol. 2020 Oct 15;10:560615. doi: 10.3389/fonc.2020.560615 (PMC7593712; doi:10.3389/fonc.2020.560615)
Supplement: Supplementary Table 3 — Somatic mutation distribution in different functional domains of MET for cancers with MET mutations and all cancers together. [file Table_3.XLSX]

## Sheet: 工作表1
Supplementary Table S3. Somatic mutation distribution in different functional domains of MET for cancers with MET mutations and all cancers together
	Sema Domain (59-498aa)	PSI Domain (520-561aa)	TIG Domain (563-654aa)	TIG Domain (657-728aa)	TIG Domain (742-815aa)	Pkinase_Tyr Domain (1078-1336aa)	Others
Pan-cancer	83	7	18	12	17	69	91
UCEC	19		5	3	5	13	20
SKCM	10	3	3	2	4	11	14
KIRP	1		1			17	6
BLCA	5	1			2	2	8
COADREAD	8		2	2	2	7	5
LUAD	7			1		3	13
GBM	6					3	5
LGG		1	3		1	1	4
BRCA	5		1		2	1	2
ESAC	2					2
LUSC	2		1	2		1	2
OV	3					1	1
STAD	2	1	1		1	4
SARC	3			1
LIHC						1	2
PRAD	1		1			1	1
HNSC	2			1			1
CESC	2	1
UCS	2
KIRC						1	2
PAAD	2						2
THCA							3
DLBC	1
